# Supplementary material for: Dietary patterns and association with Iron deficiency among children and adolescents aged 9–17 years in rural Guangzhou, China: a cross-sectional study
Source: Front Nutr. 2024 Sep 2;11:1443849. doi: 10.3389/fnut.2024.1443849 (PMC11403371; doi:10.3389/fnut.2024.1443849)
Supplement: Supplementary file 2 [file Table_2.xlsx]

## Sheet: Sheet1
Supplementary table 2. Quartile (Q) characteristics of dietary pattern scores in the children and adolescents aged 9-17 years in rural Guangzhou between June 2022 and May 2023
Variable	snack & fast-food pattern		P	fruit & vegetable pattern		P	cereal & tuber pattern		P	meat & offal pattern		P
	Q1	Q4		Q1	Q4		Q1	Q4		Q1	Q4
Age in years, mean (95%CI)	12.67(12.51,12.84)	13.09(12.94,13.24)	<0.001	13.07(12.93,13.22)	12.75(12.59,12.91)	0.004	12.62(12.47,12.78)	13.11(12.96,13.27)	<0.001	12.62(12.47,12.77)	13.43(13.27,13.59)	<0.001
Sex, n(%)
Male	325(45.84)	384(54.16)	0.001	375(51.23)	357(48.77)	0.306	222(32.60)	459(67.40)	<0.001	294(41.35)	417(58.65)	<0.001
Female	308(55.40)	248(44.60)		258(48.31)	276(51.69)		411(70.38)	173(29.62)		339(61.08)	216(38.92)
BMI, mean (95%CI)	19.03 (18.88, 19.19)	18.61 (18.48, 17.75)	0.038	18.89 (18.75, 19.04)	19.04 (18.88, 19.19)	0.487	18.62 (18.49, 18.76)	19.24 (19.08, 19.40)	0.003	18.71 (18.57, 18.85)	19.57 (19.41, 19.73)	<0.001
Boarding, n(%)
Yes	259(43.75)	333(56.25)	<0.001	279(46.73)	318(53.27)	0.028	309(51.16)	295(48.84)	0.447	296(46.47)	341(53.53)	0.011
No	374(55.57)	299(44.43)		354(52.91)	315(47.09)		324(49.02)	337(50.98)		337(53.58)	292(46.42)
Education level of father, n(%)
Primary or below	12(32.43)	25(67.57)	0.004	19(48.72)	20(51.28)	0.004	19(51.35)	18(48.65)	0.595	15(37.50)	25(62.50)	0.003
Middle school	231(46.11)	270(53.89)		285(56.44)	220(43.56)		258(50.79)	250(49.21)		274(54.69)	227(45.31)
High school	195(52.56)	176(47.44)		173(47.53)	191(52.47)		184(49.46)	188(50.54)		185(50.27)	183(49.73)
College or above	181(56.39)	140(43.61)		138(42.99)	183(57.01)		153(48.11)	165(51.89)		139(42.77)	186(57.23)
Unknown	14(40.00)	21(60.00)		18(48.65)	19(51.35)		19(63.33)	11(36.67)		20(62.5)	12(37.5)
Education level of mother, n(%)
Primary or below	27(43.55)	35(56.45)	0.011	39(62.90)	23(37.10)	0.003	29(49.15)	30(50.85)	0.384	29(46.03)	34(53.97)	0.040
Middle school	259(47.01)	292(52.99)		287(54.88)	236(45.12)		268(48.46)	285(51.54)		291(53.89)	249(46.11)
High school	162(51.76)	151(48.24)		147(45.79)	174(54.21)		167(53.87)	143(46.13)		148(49.17)	153(50.83)
College or above	175(56.82)	133(43.18)		144(44.04)	183(55.96)		153(48.26)	164(51.74)		147(44.14)	186(55.86)
Unknown	10(32.26)	21(67.74)		16(48.48)	17(51.52)		16(61.54)	10(38.46)		18(62.07)	11(37.93)
Tried smoking, n(%)
Yes	12(17.14)	58(82.86)	<0.001	57(68.67)	26(31.33)	<0.001	30(42.25)	41(57.75)	0.177	41(48.81)	43(51.19)	0.821
No	621(51.97)	574(48.03)		576(48.69)	607(51.31)		603(50.5)	591(49.5)		592(50.08)	590(49.92)
Alcohol consumption, n(%)
Yes	48(26.09)	136(73.91)	<0.001	109(58.29)	78(41.71)	0.014	87(45.08)	106(54.92)	0.134	88(43.35)	115(56.65)	0.039
No	585(54.12)	496(45.88)		524(48.56)	555(51.44)		546(50.93)	526(49.07)		545(51.27)	518(48.73)
Moderate-to-high-intensity exercise, n(%)
Less 3 times a week	287(53.54)	249(46.46)	0.033	279(50.45)	274(49.55)	0.777	350(60.87)	225(39.13)	<0.001	286(50.71)	278(49.29)	0.651
3 times a week and more	346(47.46)	383(52.54)		354(49.65)	359(50.35)		283(41.01)	407(58.99)		347(49.43)	355(50.57)
Sleep duration, mean (95% CI)	9.29 (9.19, 9.40)	8.92 (8.81, 9.02)	<0.001	8.93 (8.83, 9.03)	9.31 (9.20, 9.42)	<0.001	9.19 (9.09, 9.29)	9.11 (9.01, 9.22)	0.315	9.30 (9.19, 9.40)	8.95 (8.84, 9.05)	<0.001
Breakfast habits, n(%)
0-3 times a week	43(35.25)	79(64.75)	<0.001	55(52.38)	50(47.62)	0.727	58(58.00)	42(42.00)	0.032	68(55.74)	54(44.26)	0.331
4-6 times a week	87(45.31)	105(54.69)		101(51.79)	94(48.21)		104(56.22)	81(43.78)		102(51.52)	96(48.48)
1 time a day and more	503(52.89)	448(47.11)		477(49.38)	489(50.62)		471(48.06)	509(51.94)		463(48.94)	483(51.06)
Note: Data are shown as number of cases for categorical variables and mean (95% CI) for continuous variables. The chi-square trend test, the chi-square test and the Mann–Whitney U test were used for analysis. The food intakes are estimated values. The bold p-value means “<0.05”.
