# Supplementary material for: Dietary patterns and association with Iron deficiency among children and adolescents aged 9–17 years in rural Guangzhou, China: a cross-sectional study
Source: Front Nutr. 2024 Sep 2;11:1443849. doi: 10.3389/fnut.2024.1443849 (PMC11403371; doi:10.3389/fnut.2024.1443849)
Supplement: Supplementary file 3 [file Table_3.xlsx]

## Sheet: Sheet1
Supplementary table 3 (a). Layered analysis of males aged 9-17 years in rural Guangzhou between June 2022 and May 2023							Supplementary table 3 (b) Layered analysis of females aged 9-17 years in rural Guangzhou between June 2022 and May 2023
Dietary pattern	SF Deficiency		PR (95%CI)	P			Dietary pattern	SF Deficiency		PR (95%CI)	P
	Yes	No						Yes	No
snack & fast-food pattern, n(%)							snack & fast-food pattern, n(%)
Q1	11(3.38)	314(96.62)	1				Q1	57(18.51)	251(81.49)	1
Q2	18(5.68)	299(94.32)	1.791(0.862,3.720)	0.118			Q2	72(22.86)	243(77.14)	1.138(0.843,1.537)	0.398
Q3	15(4.48)	320(95.52)	1.344(0.627,2.882)	0.448			Q3	66(22.15)	232(77.85)	1.042(0.756,1.436)	0.801
Q4	35(9.11)	349(90.89)	2.569(1.324,4.984)	0.005			Q4	64(25.81)	184(74.19)	1.198(0.876,1.639)	0.257
fruit & vegetable pattern, n(%)							fruit & vegetable pattern, n(%)
Q1	30(8.00)	345(92.00)	1				Q1	63(24.42)	195(75.58)	1
Q2	17(5.09)	317(94.91)	0.648(0.364,1.155)	0.141			Q2	77(25.84)	221(74.16)	1.027(0.774,1.363)	0.851
Q3	16(5.42)	279(94.58)	0.723(0.403,1.295)	0.275			Q3	70(20.77)	267(79.23)	0.884(0.658,1.188)	0.413
Q4	16(4.48)	341(95.52)	0.583(0.321,1.057)	0.076			Q4	49(17.75)	227(82.25)	0.766(0.552,1.065)	0.113
cereal & tuber pattern, n(%)							cereal & tuber pattern, n(%)
Q1	9(4.05)	213(95.95)	1				Q1	83(20.19)	328(79.81)	1
Q2	17(5.35)	301(94.65)	1.351(0.610,2.993)	0.459			Q2	79(25.16)	235(74.84)	1.149(0.882,1.497)	0.303
Q3	23(6.35)	339(93.65)	1.597(0.745,3.427)	0.229			Q3	47(17.34)	224(82.66)	0.838(0.609,1.154)	0.279
Q4	30(6.54)	429(93.46)	1.633(0.766,3.481)	0.204			Q4	50(28.90)	123(71.10)	1.420(1.054,1.912)	0.021
meat & offal pattern, n(%)							meat & offal pattern, n(%)
Q1	28(9.52)	266(90.48)	1				Q1	82(24.19)	257(75.81)	1
Q2	25(8.09)	284(91.91)	0.823(0.492,1.376)	0.458			Q2	72(22.29)	251(77.71)	0.917(0.699,1.202)	0.529
Q3	14(4.11)	327(95.89)	0.414(0.222,0.774)	0.006			Q3	59(20.27)	232(79.73)	0.796(0.594,1.067)	0.126
Q4	12(2.88)	405(97.12)	0.279(0.138,0.565)	<0.001			Q4	46(21.30)	170(78.70)	0.844(0.619,1.153)	0.287
P-values indicate "< 0.05".							P-values indicate "< 0.05".
Supplementary table 3 (c). Layered analysis of children aged 9-13 years in rural Guangzhou between June 2022 and May 2023							Supplementary table 3 (d). Layered analysis of adolescents aged 14-17 years in rural Guangzhou between June 2022 and May 2023
Dietary pattern	SF Deficiency		PR (95%CI)	P			Dietary pattern	SF Deficiency		PR (95%CI)	P
	Yes	No						Yes	No
snack & fast-food pattern, n(%)							snack & fast-food pattern, n(%)
Q1	43(9.60)	405(90.40)	1				Q1	25(13.51)	160(86.49)	1
Q2	52(12.04)	380(87.96)	1.240(0.854,1.799)	0.259			Q2	38(19.00)	162(81.00)	1.274(0.834,1.948)	0.263
Q3	53(12.13)	384(87.87)	1.227(0.844,1.785)	0.283			Q3	28(14.29)	168(85.71)	0.973(0.609,1.555)	0.909
Q4	62(14.52)	365(85.48)	1.501(1.046,2.154)	0.028			Q4	37(18.05)	168(81.95)	1.399(0.897,2.184)	0.139
fruit & vegetable pattern, n(%)							fruit & vegetable pattern, n(%)
Q1	61(14.59)	357(85.41)	1				Q1	32(14.88)	183(85.12)	1
Q2	52(12.12)	377(87.88)	0.847(0.605,1.185)	0.333			Q2	42(20.69)	161(79.31)	1.083(0.738,1.588)	0.684
Q3	59(13.20)	388(86.80)	0.852(0.613,1.183)	0.338			Q3	27(14.59)	158(85.41)	0.780(0.508,1.198)	0.257
Q4	38(8.44)	412(91.56)	0.637(0.436,0.933)	0.021			Q4	27(14.75)	156(85.25)	0.874(0.562,1.358)	0.548
cereal & tuber pattern, n(%)							cereal & tuber pattern, n(%)
Q1	50(10.82)	412(89.18)	1				Q1	42(24.56)	129(75.44)	1
Q2	57(13.48)	366(86.52)	1.406(0.992,1.992)	0.055			Q2	39(18.66)	170(81.34)	0.919(0.638,1.324)	0.649
Q3	45(10.18)	397(89.82)	1.062(0.729,1.546)	0.754			Q3	25(13.09)	166(86.91)	0.836(0.545,1.283)	0.413
Q4	58(13.91)	359(86.90)	1.725(1.210,2.459)	0.003			Q4	22(10.23)	193(89.77)	0.909(0.574,1.440)	0.685
meat & offal pattern, n(%)							meat & offal pattern, n(%)
Q1	74(15.78)	395(84.22)	1				Q1	36(21.95)	128(78.05)	1
Q2	58(12.50)	406(87.50)	0.766(0.562,1.044)	0.091			Q2	39(23.21)	129(76.79)	1.227(0.829,1.817)	0.307
Q3	41(9.58)	387(90.42)	0.611(0.429,0.869)	0.006			Q3	32(15.69)	172(84.31)	0.956(0.632,1.445)	0.830
Q4	37(9.66)	346(90.34)	0.669(0.464,0.963)	0.031			Q4	21(8.40)	229(91.60)	0.721(0.438,1.186)	0.198
P-values indicate "< 0.05".							P-values indicate "< 0.05".
